# Supplementary material for: Association between Systolic Blood Pressure Variability and Incident Aortic Stenosis
Source: J Clin Med. 2024 Jul 1;13(13):3881. doi: 10.3390/jcm13133881 (PMC11242494; doi:10.3390/jcm13133881)
Supplement: Supplementary file 1 [file jcm-13-03881-s001.zip]

Archive with 1 entries (1 files):
- jcm-3054280-supplementary.pdf
